# Supplementary material for: Nested Real-Time PCR Assessment of Vertical Transmission of Sandalwood Spike Phytoplasma (‘Ca. Phytoplasma asteris’)
Source: Biology (Basel). 2022 Oct 12;11(10):1494. doi: 10.3390/biology11101494 (PMC9598993; doi:10.3390/biology11101494)
Supplement: Supplementary file 1 [file biology-11-01494-s001.zip]

Archive with 1 entries (1 files):
- biology-1874056-supplementary.pdf
